# Supplementary material for: GTAG- and CGTC-tagged palindromic DNA repeats in prokaryotes
Source: BMC Genomics. 2013 Jul 31;14:522. doi: 10.1186/1471-2164-14-522 (PMC3733652; doi:10.1186/1471-2164-14-522)
Supplement: Additional file 6 — Full name and NC accession number of the analyzed strains. [file 1471-2164-14-522-S6.xls]

## Sheet: Additional file6
	Additional file 6. Full name and NC accession number of the analyzed strains
	CGTC and GTAG elements		Bradyrhizobium sp. ORS278	NC_009445		Alphaproteobacteria
			Coxiella burnetii RSA 493	NC_002971		Gammaproteobacteria
			Neisseria gonorrhoeae FA 1090	NC_002946		Betaproteobacteria
			Neisseria meningitidis MC58	NC_003112		Betaproteobacteria
			Rhodopseudomonas palustris BisB18	NC_007925		Alphaproteobacteria
			Sulfurovum sp. NBC37-1	NC_009663		Epsilonproteobacteria
	CGTC elements		Agrobacterium tumefaciens str. C58 circular chromosome	NC_003062		Alphaproteobacteria
			Agrobacterium tumefaciens str. C58 linear chromosome	NC_003063
			Azospirillum lipoferum 4B chromosome	NC_016622		Alphaproteobacteria
			Azospirillum plasmid AZO_p1	NC_016585
			Azospirillum plasmid AZO_p2	NC_016586
			Azospirillum plasmid AZO_p3	NC_016623
			Azospirillum plasmid AZO_p4	NC_016587
			Azospirillum plasmid AZO_p5	NC_016624
			Azospirillum plasmid AZO_p6	NC_016588
			Caulobacter crescentus CB15	NC_002696		Alphaproteobacteria
			Chlorobaculum parvum NCIB 8327	NC_011027		Bacteroidetes/Chlorobi
			Chlorobium chlorochromatii CaD3	NC_007514		Bacteroidetes/Chlorobi
			Cupriavidus taiwanensis ch 1	NC_010528		Betaproteobacteria
			Cupriavidus taiwanensis ch 2	NC_010530
			Desulfomicrobium baculatum DSM 4028	NC_013173		Deltaproteobacteria
			Erythrobacter litoralis HTCC2594	NC_007722		Alphaproteobacteria
			Francisella tularensis subsp. tularensis FSC198	NC_008245		Gammaproteobacteria
			Gramella forsetii KT0803	NC_008571		Bacteroidetes/Chlorobi
			Halothiobacillus neapolitanus c2	NC_013422		Gammaproteobacteria
			Kangiella koreensis DSM 16069	NC_013166		Gammaproteobacteria
			Kosmotoga olearia TBF 19.5.1	NC_012785		Thermotogae
			Mesorhizobium sp. BNC1	NC_008244
			Mesotoga prima	NC_017934
			Methylotenera versatilis	NC_014207
			Micavibrio aeruginosavorus	NC_016026
			Nitrobacter winogradskyi Nb-255	NC_007406		Alphaproteobacteria
			Novosphingobium aromaticivorans DSM 12444	NC_007794		Alphaproteobacteria
			Oligotropha carboxidovorans OM5	NC_011386		Alphaproteobacteria
			Parvibaculum lavamentivorans DS-1	NC_009719		Alphaproteobacteria
			Pelagibacterium halotolerans	NC_016078
			Polaromonas naphthalenivorans CJ2	NC_008781		Betaproteobacteria
			Pseudoxanthomonas spadix	NC_016147
			Rhizobium etli CFN 42	NC_007761		Alphaproteobacteria
			Rickettsia conorii str. Malish 7	NC_003103		Alphaproteobacteria
			Shewanella sp. W3-18-1	NC_008750
			Shewanella woodyi ATCC 51908	NC_010506		Gammaproteobacteria
			Sideroxydans lithotrophicus ES-1	NC_013959		Gammaproteobacteria
			Sinorhizobium meliloti 1021 chromosome	NC_003047		Alphaproteobacteria
			Sinorhizobium meliloti 1021 symB megaplasmid	NC_003078
			Sphingobium chlorophenolicum ch 1	NC_015593
			Sphingobium chlorophenolicum ch 2	NC_015594
			Sphingomonas wittichii RW1	NC_009511		Alphaproteobacteria
			Sphingopyxis alaskensis	NC_008048
			Starkeya novella DSM 506	NC_014217		Alphaproteobacteria
			Turneriella parva	NC_018021
			Wolbachia sp. wRi	NC_012416		Alphaproteobacteria
			Xanthobacter autotrophicus Py2	NC_009720		Alphaproteobacteria
	GTAG elements		Actinobacillus succinogenes 130Z	NC_009655		Gammaproteobacteria
			Anabaena variabilis ATCC 29413	NC_014000		Cyanobacteria
			Azotobacter vinelandii DJ	NC_012560		Gammaproteobacteria
			Chloroflexus aggregans DSM 9485	NC_011831		Chloroflexi
			Chromobacterium violaceum ATCC 12472	NC_005085		Betaproteobacteria
			Citrobacter koseri ATCC BAA-895	NC_009792		Gammaproteobacteria
			Cronobacter sakazakii ATCC BAA-894	NC_009778		Gammaproteobacteria
			Cyanothece sp. PCC 7424	NC_011729		Cyanobacteria
			Desulfatibacillum alkenivorans AK-01	NC_011768		Deltaproteobacteria
			Enterobacter cloacae subsp. cloacae ATCC 13047	NC_014121		Gammaproteobacteria
			Escherichia coli str. K-12 substr. MG1655	NC_000913		Gammaproteobacteria
			Ferrimonas balearica DSM 9799	NC_014541		Gammaproteobacteria
			Geobacter uraniireducens Rf4	NC_009483		Deltaproteobacteria
			Haemophilus influenzae PittEE	NC_009566		Gammaproteobacteria
			Idiomarina loihiensis L2TR	NC_006512		Gammaproteobacteria
			Klebsiella pneumoniae 342	NC_011283		Gammaproteobacteria
			Marinomonas sp. MWYL1	NC_009654		Gammaproteobacteria
			Methylomonas methanica	NC_015572
			Opitutus terrae PB90-1	NC_010571		Other Bacteria
			Planctomyces brasiliensis DSM 5305	NC_015174		Planctomycetes
			Planctomyces limnophilus DSM 3776	NC_014148		Planctomycetes
			Pseudomonas aeruginosa PAO1	NC_002516		Gammaproteobacteria
			Pseudomonas entomophila L48	NC_008027		Gammaproteobacteria
			Pseudomonas fluorescens Pf-5	NC_004129		Gammaproteobacteria
			Pseudomonas mendocina NK-01	NC_015410		Gammaproteobacteria
			Pseudomonas putida F1	NC_009512		Gammaproteobacteria
			Pseudomonas stutzeri	NC_009434
			Pseudomonas syringae pv. syringae B728a	NC_007005		Gammaproteobacteria
			Psychromonas ingrahamii 37	NC_008709		Gammaproteobacteria
			Rhodopirellula baltica SH 1	NC_005027		Planctomycetes
			Ruegeria pomeroyi DSS-3	NC_003911		Alphaproteobacteria
			Salmonella enterica subsp. enterica serovar Typhi str. Ty2	NC_004631		Gammaproteobacteria
			Shewanella halifaxensis HAW-EB4	NC_010334		Gammaproteobacteria
			Shewanella sediminis HAW-EB3	NC_009831
			Shigella flexneri 2a str. 2457T	NC_004741		Gammaproteobacteria
			Stenotrophomonas maltophilia K279a	NC_010943		Gammaproteobacteria
			Thauera sp. MZ1T	NC_011662		Betaproteobacteria
			Thermomicrobium roseum DSM 5159 ch 1	NC_011959		Chloroflexi
			Thermomicrobium roseum DSM 5159 ch 2	NC_011961		Chloroflexi
			Thioalkalivibrio sp. HL-EbGR7	NC_011901		Gammaproteobacteria
			Thioalkalivibrio sp. K90mix	NC_013889		Gammaproteobacteria
			Xanthomonas campestris pv. campestris str. B100	NC_010688		Gammaproteobacteria
			Xanthomonas oryzae pv. oryzae PXO99A	NC_010717		Gammaproteobacteria
