# Supplementary material for: GTAG- and CGTC-tagged palindromic DNA repeats in prokaryotes
Source: BMC Genomics. 2013 Jul 31;14:522. doi: 10.1186/1471-2164-14-522 (PMC3733652; doi:10.1186/1471-2164-14-522)
Supplement: Additional file 1 — Distribution of specific repeats in genomes carrying multiple chromosomes. The distribution of members of specific repeat families in genomes carrying either two chromosomes, or a chromosome and one or more megaplasmids is shown. [file 1471-2164-14-522-S1.xls]

## Sheet: Table S2
	Additional file 1. Distribution of specific repeats in genomes carrying multiple chromosomes
	element		species	chromosome size (bp)		single	dimers		grouped
							HH	TT
	GTAG-23		Thermomicrobium roseum DSM 5159 ch 1	2003006		-	2	1	52
			Thermomicrobium roseum DSM 5159 ch 2	917738		4	-	3	35
	CGTC-1		Azospirillum lipoferum 4B chromosome	2988332		1	12	-	-
			Azospirillum lipoferum 4B plasmid AZO_p1	1040425		-	5	-	-
			Azospirillum lipoferum 4B plasmid AZO_p2	750123		-	-	-	-
			Azospirillum lipoferum 4B plasmid AZO_p3	648491		3	2	-	-
			Azospirillum lipoferum 4B plasmid AZO_p4	645253		1	4	-	-
			Azospirillum lipoferum 4B plasmid AZO_p5	478032		1	4	-	-
			Azospirillum lipoferum 4B plasmid AZO_p6	295744		1	1	-	-
	CGTC-1		Cupriavidus taiwanensis ch I	3416911		9	27	-	-
			Cupriavidus taiwanensis ch II	2502411		6	24	-	-
	CGTC-1		Sphingobium chlorophenolicum ch I	3080818		30	15	-
			Sphingobium chlorophenolicum ch II	1368670		6	3	-
	CGTC-2		Sphingobium chlorophenolicum ch I	3080818		12	5	-
			Sphingobium chlorophenolicum ch II	1368670		10	4	-
	CGTC-3		Agrobacterium tumefaciens str. C58 circular chromosome	2841580		17	55	-	-
			Agrobacterium tumefaciens str. C58 linear chromosome	2075577		4	17	-	-
	CGTC-3		Sinorhizobium meliloti 1021 chromosome	3654135		43	10	-	31
			Sinorhizobium meliloti 1021 symA megaplasmid	1354226		-	-	-	-
			Sinorhizobium meliloti 1021 symB megaplasmid	1683333		15	8	-	-
