# Supplementary material for: GTAG- and CGTC-tagged palindromic DNA repeats in prokaryotes
Source: BMC Genomics. 2013 Jul 31;14:522. doi: 10.1186/1471-2164-14-522 (PMC3733652; doi:10.1186/1471-2164-14-522)
Supplement: Additional file 3 — Intragenic REPs. The number, the size in amino acids and the hypothesized function of ORFs carrying GTAG and CGTC elements are shown. For each, the interval encoded by REP sequences and the corresponding amino acids are shown. [file 1471-2164-14-522-S3.xls]

## Sheet: Additional file3
Additional file 3. Intragenic REP
GTAG elements
				ORF	aa	REP-encoded residues		ORF annotation
O.terrae	GTAG-19		S	Oter_0009	1566	662-668	GTGVPPV	ATP-dependent helicase HrpA
O.terrae	GTAG-18		S	Oter_0009	1566	1241-1248	VGPALAAG	ATP-dependent helicase HrpA
O.terrae	GTAG-19		S	Oter_0017	275	203-210	HGRHARAT	ABC transporter related
O.terrae	GTAG-18		S	Oter_0480	628	331-338	VGPALAAG	ferredoxin
O.terrae	GTAG-18		D	Oter_0490	1225	609-632	VGPALAAGREQRARLPAAGERPPY	ASPIC/UnbV domain-containing p
O.terrae	GTAG-17		D	Oter_0491	1236	623-637	VAGVADIGPDSTSQA	ASPIC/UnbV domain-containing p
O.terrae	GTAG-19		D	Oter_0698	138	130-138	GTGVPPVKE	p of unknown function DUF423
O.terrae	GTAG-19		S	Oter_0701	652	457-465	AGGAPAL	glycoside hydrolase, family 20
O.terrae	GTAG-19		D	Oter_0772	800	344-350	GTGVPPVGLAQAGMSRGTGVPPV	TonB-dependent receptor plug
O.terrae	GTAG-19		D	Oter_1014	313	39-45	GTGVSPVDGAPRRRAARTADTVTTRAGRPGH	beta-phosphoglucomutase family hydrolase
O.terrae	GTAG-17		S	Oter_1105	705	14-20	RGQRPRL	alpha amylase catalytic region
O.terrae	GTAG-17		D	Oter_1122	1078	511-526	VAGLGEPGAGVRDPGY	acriflavin resistance p
O.terrae	GTAG-19		D	Oter_1283	987	708-722	TGGTPVPRGMGVPPM	glycoside hydrolase family 2
O.terrae	GTAG-19		S	Oter_1503	433	162-168	GRDARAT	HI0933 family p
O.terrae	GTAG-19		D	Oter_1564	1125	715-734	GTGVPPVMADQPHGRDARAT	UTP-glucose-1-phosphate uridylyltransferase
O.terrae	GTAG-17		S	Oter_1709	319	105-111	PGSASPA	signal recognition particle-docking p FtsY
O.terrae	GTAG-17		D	Oter_1713	367	128-142	VAGVADPGPGSASPA	WD-40 repeat p
O.terrae	GTAG-17		D	Oter_1724	493	290-304	VAGVADPGPGSTSPA	cobalamin synthesis p P47K
O.terrae	GTAG-17		S	Oter_1738	659	46-52	PASTSPA	FAD-binding domain p
O.terrae	GTAG-17		D	Oter_1738	659	253-268	VGGVADPGQPSSPSPA	FAD-binding domain p
O.terrae	GTAG-17		S	Oter_1795	1228	608-614	VAGVGDP	ASPIC/UnbV domain-containing p
O.terrae	GTAG-19		S	Oter_1797	1246	606-612	WHGRPAR	ASPIC/UnbV domain p
O.terrae	GTAG-18		D	Oter_1797	1246	628-651	VGPALAAGREESKSRAAAGERQPY	ASPIC/UnbV domain p
O.terrae	GTAG-19		S	Oter_1839	648	642-648	VARAPRP	conserved hypothetical p
O.terrae	GTAG-19		D	Oter_2037	398	101-124	GTGVPPVIQPAEAIQSSRAGRPCH	tRNA-ribosyltransferase-isomerase
O.terrae	GTAG-17		D	Oter_2085	244	9-24	VAGVGDPGRPGSASSA	ABC transporter
O.terrae	GTAG-19		S	Oter_2181	273	265-271	GTGVPPV	alpha/beta hydrolase fold
O.terrae	GTAG-19		S	Oter_2225	298	292-298	VARASRP	ribonuclease BN
O.terrae	GTAG-17		D	Oter_2350	332	144-168	VAGVVDPGRLWERLPAHRPGSPSPA	dihydropteroate synthase
O.terrae	GTAG-19		S	Oter_2467	285	72-78	TDGTPGP	NADH ubiquinone oxidoreductase subunit
O.terrae	GTAG-19		S	Oter_2528	358	157-163	GTGVSPV	hypothetical p
O.terrae	GTAG-17		D	Oter_2700	583	304-318	AAGVAAPGPGSTSPA	peptide chain release factor 3
O.terrae	GTAG-19		S	Oter_2709	1995	638-644	GARASRP	excinuclease ABC, A subunit
O.terrae	GTAG-19		D	Oter_2709	1995	1601-1623	WHGRLARVATRAKAKLTGGTPVP	excinuclease ABC, A subunit
O.terrae	GTAG-19		S	Oter_2775	310	155-161	TGGTPVP	NAD-dependent epimerase/dehydratase
O.terrae	GTAG-19		D	Oter_2786	214	15-55	WHERLARVGSWFSVSNGSRGWEAVATNVKPLARTTGATPVL	hypothetical p
O.terrae	GTAG-19		D	Oter_2794	246	1-15	MGGTPMPRGTGVSPV	hypothetical p
O.terrae	GTAG-19		D	Oter_2951	596	1-16	MGNIPMARHGRDARAT	ASPIC/UnbV domain-containing p
O.terrae	GTAG-17		D	Oter_2953	1170	552-576	VAGVADPGQPATSLTNDGPGSSSPA	ASPIC/UnbV domain p
O.terrae	GTAG-19		D	Oter_3001	444	271-317	WHGRLAHDARPDPVGAPNAVPSTIAAAAPVHGQDARATEFTGGTPVP	tetraacyldisaccharide 4'-kinase
O.terrae	GTAG-19		D	Oter_3011	563	444-496	GTGVPPVNSEPMTGTSMASPELIAAEPPAPYGDVTGKARPLNSQPSTLNSPEL	N-6 DNA methylase
O.terrae	GTAG-17		S	Oter_3148	1017	482-488	VAGVADP	DNA ligase I, ATP-dependent Dnl1
O.terrae	GTAG-17		D	Oter_3148	1017	639-653	VAGVGDPGPGSSSPA	DNA ligase I, ATP-dependent Dnl1
O.terrae	GTAG-17		D	Oter_3168	999	224-239	VAGVVDPGPGSASPAT	excinuclease ABC, A subunit
O.terrae	GTAG-19		D	Oter_3168	999	440-462	GTGVPPVDSGSASDDHGRDARAT	excinuclease ABC, A subunit
O.terrae	GTAG-19		S	Oter_3221	995	284-291	LTGAAPMLPK	glycoside hydrolase family 31
O.terrae	GTAG-19		S	Oter_3470	523	274-280	GTGVPPV	transcriptional regulator, AraC family
O.terrae	GTAG-19		D	Oter_3506	848	625-640	WHGRPAHDHGRDARAT	Non-specific serine/threonine p kinase
O.terrae	GTAG-17		S	Oter_3604	116	49-56	HGRDARAT	hypothetical p
O.terrae	GTAG-17		D	Oter_3711	1438	878-893	VAGVADPGTGLSEAGY	phosphoribosylformylglycinamidine synthase
O.terrae	GTAG-17		D	Oter_3711	1438	1017-1032	VAGVADPGTGLNEPGY	phosphoribosylformylglycinamidine synthase
O.terrae	GTAG-18		D	Oter_3781	876	502-529	VGPALAAGREGGVRSPVDDPGRRQAAAL	DEAD/DEAH box helicase domain p
O.terrae	GTAG-19		S	Oter_4002	276	48-54	TGKTPAP	Methyltransferase type 11
O.terrae	GTAG-19		D	Oter_4053	1116	934-971	GTGVSPVESTPGDTTKEDRQIITKRMPESTDMGGTLMP	dnaE2 error-prone DNA polymerase
O.terrae	GTAG-17		D	Oter_4185	643	443-457	VAGVADPGPGSTSPA	hypothetical p
O.terrae	GTAG-17		S	Oter_4188	141	45-51	PGSASPA	translation initiation factor SUI1
O.terrae	GTAG-17		D	Oter_4191	443	190-204	VAGVADPGPGSPSPA	2-oxoglutarate dehydrogenase, E2 subunit
O.terrae	GTAG-17		D	Oter_4192	481	127-142	VAGVADPGQPGSTSPA	dihydrolipoamide acetyltransferase
O.terrae	GTAG-17		D	Oter_4268	744	302-317	VAGVADPGPGSASPA	hypothetical p
O.terrae	GTAG-19		D	Oter_4269	1200	333-348	MGGTPMPRGTGVPPV	hypothetical p
O.terrae	GTAG-17		D	Oter_4269	1200	911-917	VARVGDLGLPGSPSPA	hypothetical p
O.terrae	GTAG-19		S	Oter_4282	715	167-173	WHGRPAR	tetratricopeptide TPR_2 repeat p
O.terrae	GTAG-19		S	Oter_4285	543	468-474	GTGVPPV	glycoside hydrolase family 28
O.terrae	GTAG-18		S	Oter_4289	527	355-361	VGPALAGG	glycoside hydrolase family 43
O.terrae	GTAG-17		D	Oter_4315	445	21-35	VAGVGDPGPGSASPA	glycoside hydrolase family 8
O.terrae	GTAG-18		D	Oter_4322	581	363-386	VGPALAAGREQPNSAAAADKRQPY	glycoside hydrolase family 43
O.terrae	GTAG-17		D	Oter_4326	790	184-190	VAGGGDP	tetratricopeptide TPR_2 repeat p
O.terrae	GTAG-19		S	Oter_4514	788	3-9	TGGTPVP	hydrogenase maturation p HypF
O.terrae	GTAG-17		D	Oter_4627	871	331-380	VAGVVDPGHGDVTPSSRPARRDEGVAAPSASGRVSVAAVADRGPGSTSPA	exodeoxyribonuclease V subunit alpha (D)
O.terrae	GTAG-19		D	Oter_4632	442	1-15	MGGTPMPRGTGVPPV	1-deoxyDxylulose 5P reductoisomerase
C.koseri	GTAG-3		S	CKO_00008	223	10_19	VGLISAAPSG	response regulator
C.koseri	GTAG-3		S	CKO_00369	322	4_13	VGPVSEAPPG	cysteine synthase
C.koseri	GTAG-3		D	CKO_01051	538	1_26	MATRKRLIRPANCVFSRPDKATPSSG	L-arabinose ABC transporter ATP-binding p
C.koseri	GTAG-3		D	CKO_03141	514	1_23	MAALPYPAYKVMLPVGLISLRHQ	hypothetical p
C.koseri	GTAG-3		S	CKO_03229	322	1_10	MPDGATLIRP	pantothenate synthetase
C.koseri	GTAG-3		S	CKO_03337	478	17_25	RPDKRSAIR	sugar phosphate permease
C.koseri	GTAG-3		S	CKO_03796	249	2_12	PDGGKNALSGL	ABC-type sugar transport system
C.koseri	GTAG-3		D	CKO_03817	145	2_27	PDGALLIGPTGSTSLVGRIRLQPPSG	predicted membrane p
C.koseri	GTAG-3		D	CKO_04067	780	1_23	MAALPYPAYCSYPRRPDKRSAIR	hypothetical p
C.koseri	GTAG-3		D	CKO_04779	383	7_33	RMAAQAPYPAYRENAICRPDKRSAIR	hypothetical p
C.koseri	GTAG-3		S	CKO_04859	385	6_15	PDGAYAYPAY	Predicted dehydrogenases and related ps
C.koseri	GTAG-3		S	CKO_04920	225	30_38	RPDKRSAIR	hypothetical p
C.koseri	GTAG-3		S	CKO_04973	1194	14_23	PGGGNALSGL	thioredoxin domain-containing p
S.maltophilia	GTAG-6		D	Smlt0148	207	14_39	VGPAAGRLPCAALPTHGCCRPAADT	hypothetical p
S.maltophilia	GTAG-6		S	Smlt1104	589	12_17	GQRPVL	phosphotransferase system, enzyme I
S.maltophilia	GTAG-6		S	Smlt2631	256	18_24	AGQRPAL	hypothetical p
S.maltophilia	GTAG-6		D	Smlt2934	198	02_19	VVPAAGRHPDLPASDRHY	hypothetical p
S.maltophilia	GTAG-7		D	Smlt0242	570	15_42	RVDCWSTALPNATEKARAARDSRLTVDS	hypothetical p
S.maltophilia	GTAG-7		S	Smlt1148	812	9_15	SRAWLGS	outermembrane receptor p
S.maltophilia	GTAG-9		S	Smlt0945	245	15_22	VGTDRWLV	tRNA pseudouridine synthase A
S.maltophilia	GTAG-7		S	Smlt3387	322	10_16	VEHGSTL	tRNA pseudouridine synthase B
S.maltophilia	GTAG-7		S	Smlt3936	247	238_244	PAPGRRD	hypothetical p
S.maltophilia	GTAG-7		S	Smlt4164	187	23_29	AEPSHAR	hypothetical p
S.maltophilia	GTAG-7		D	Smlt4296	742	589_612	IEPSHARLTADSRRAPSAEHGSAL	sensor histidine kinase
S.maltophilia	GTAG-8		S	Smlt3335	123	101_107	RSTPCVD	penicillin binding p
P.putida	GTAG-1		D	Pput_0585	671	579_607	VGAGEPAKISDQAIEGEGVALVRGQARSH	sigma54 specific transcriptional regulator
P.putida	GTAG-1		S	Pput_0605	119	4_10	FAGPAP	translation initiation factor 1
P.putida	GTAG-1		S	Pput_0606	308	296_302	VGAGLPA	hypothetical p
P.putida	GTAG-1		D	Pput_2288	598	19_45	SRAGPLPQDVCSPQTCDVPVGAGTPAK	general secretion pathway p E
P.putida	GTAG-1		D	Pput_2592	509	1_16	MRRYIDRRIRGSTRSH	short chain fatty acid transporter
P.putida	GTAG-1		D	Pput_3602	229	8_35	LRGPARSHRYRAALECGAVLVRAGKPAK	hypothetical p
P.putida	GTAG-1		S	Pput_3837	280	7_13	REQARSY	hypothetical p
P.putida	GTAG-1		D	Pput_4380	209	18_38	SRVNPLLQDTDSPGRSGFTRE	hypothetical p
P.putida	GTAG-1		D	Pput_5167	478	11_35	FAGRPAPTGFVQATPTPVGAGLPAK	FAD dependent oxidoreductase
R.baltica	GTAG-20		S	RB12800	156	127_134	RSVVLHR	hypothetical p
R.baltica	GTAG-20		S	RB12818	163	1_13	VRLRSTRWGTTEL	hypothetical p
R.baltica	GTAG-21		S	RB02562	255	4_11	VTGFARIR	hypothetical p
R.baltica	GTAG-21		S	RB09784	203	58_64	SRIRQEF	hypothetical p
R.baltica	GTAG-21		D	RB11752	174	4_26	SRIRQEFGGTTSRDNRILANPA	hypothetical p
R.baltica	GTAG-21		D	RB11765	177	29_53	SRIRQNSDVQCCPVFHPPDVRRIRL	hypothetical p
R.baltica	GTAG-22		D	RB08499	188	125_171	VADGGPPSANESQRRQSRWLTRCHVLAEGPSLAAMVVDTPTEDLSRL	hypothetical p
R.baltica	GTAG-22		S	RB08740	179	121_127	SRRRPSV	hypothetical p
P.fluorescens	GTAG-1		S	PFL_0470	226	29_35	ASKLAPT	outer membrane lipop carrier p, LolA family
P.fluorescens	GTAG-1		S	PFL_0618	301	294_300	AGKPASA	hypothetical p
P.fluorescens	GTAG-1		S	PFL_1383	403	395_400	VGAGLPA	dipeptidase
P.fluorescens	GTAG-1		D	PFL_1387	355	10_31	SPASRLLQPWRPAGRLPGGSWLASEGGMKGAGGRGGSPASRLLQ	ABC transporter, periplasmic p
P.fluorescens	GTAG-1		S	PFL_2310	427	24_30	AEAGLPA	hypothetical p
P.fluorescens	GTAG-1		S	PFL_3171	635	620_626	AGKPAPT	ABC transporter, ATP-binding p, putative
P.fluorescens	GTAG-1		S	PFL_4188	416	35_41	AGKPAST	hypothetical p
P.entomophila	GTAG-1		S	PSEEN0047	372	361_368	IAGKPAP	hypothetical p
P.entomophila	GTAG-1		D	PSEEN2045	1121	1099_1121	RSGFSRDEGSAVPGTRSAGDRG	trehalose synthase/glycosidase fusion p
P.entomophila	GTAG-1		D	PSEEN3152	638	5_32	VGADSSAIAPSQATPLPGLTRSRMNPLL	ABC transporter periplasmic binding p
P.entomophila	GTAG-1		D	PSEEN3463	497	476_497	RSGFSRDAGNAVLGTRCAGDRG	hypothetical p
Thauera	GTAG-1		G	Tmz1t_1151	994	558_611	RDLRRSYKPITPPEPRRGSDASRDSGDADATARVAGTEASTPIPGTGIATRVAP	ABC transporter related
Thauera	GTAG-1		G	Tmz1t_1337	470	203_262	SRLASLLQEDLAAPRRSDASRDRADEGATAPGSTATPAPGAGSRLASLLQEDLAAPRRSDASRD	xanthine dehydrogenase accessory p XdhC
Thauera	GTAG-1		G	Tmz1t_3793	1261	295_342	VGATQVAIPPSDPAPAAGQHDERPIAARAAPTQTGTPPSAPVGATQVA	p of unknown function DUF940 family
Thauera	GTAG-1		G	Tmz1t_3953	515	187_229	RSDASRDLRAGRSPGVAGRDPCAGRSPGVERAEPGNRDLRRSY	cryptochrome, DASH family repair of UV radiation-induced DNA damage
R.castenholzii	GTAG-23		S	Rcas_0223	513	427_434	GAAQPRTY	FHA domain containing p
R.castenholzii	GTAG-23		S	Rcas_3703	4022	174_181	DEAALHPY	dystroglycan-type cadherin domain p
R.castenholzii	GTAG-23		S	Rcas_4374	222	50_56	AGLRPAP	GCN5-related N-acetyltransferase
Thioalkalivibrio	GTAG-5		D	Tgr7_0300	596	15_37	AGRPSGQQHAAGRTLRRRPEGRP	gamma-glutamyltransferase
Thioalkalivibrio	GTAG-5		D	Tgr7_1444	1889	865_887	VGRASARHAAASTGTASRAEARP	excinuclease ABC, A subunit
Thioalkalivibrio	GTAG-5		D	Tgr7_1444	1889	1761_1783	VGRASARQPEAWTGIASRAEARP	excinuclease ABC, A subunit
P.mendocina	GTAG-1		D	MDS_1390	1231	773_792	GSGFSRDAGGTEIADKSAP	biotin carboxylation domain-containing p
P.mendocina	GTAG-1		D	MDS_2953	286	262_272	GRGFSREISNIEGIAAKAPP	ABC transporter-like p
X.oryzae	GTAG-1		D	PXO_03906	1357	84_126	VEAALAASESPAIQLPGATSASVAAAQTATDLADDPSRPGPLL	exodeoxyribonuclease V subunit beta
X.oryzae	GTAG-1		S	PXO_03829	745	601_607	VGAHPGA	glycyl-tRNA synthetase, beta subunit
P.syringae	GTAG-1		S	Psyr_1814	839	820_826	VGASLLA	xanthine dehydrogenase
P.syringae	GTAG-1		D	Psyr_1958	2666	823_859	CGSELARESDSPAFPSRKNVQTSSRASEASPSSLPQL	non-ribosomal peptide synthase:Amino acid adenylation
C.aggregans	GTAG-23		S	Cagg_2503	309	194_201	GTASPCPY	hypothetical p
C.aggregans	GTAG-23		S	Cagg_3279	4009	158_165	DEAALRPY	GCN5-related N-acetyltransferase
X.campestris	GTAG-1		S	xccb100_4419	1372	104_110	VGAALAA	exodeoxyribonuclease V subunit beta
S.sediminis	GTAG-1		S	Ssed_2955	308	292_298	KTGFSRE	glucose-1-phosphate thymidylyltransferase
G.uraniireducens	GTAG-11		D	Gura_3370	487	254_268	VGAGCPRPGRGDRAP	formate dehydrogenase family accessory p FdhD
C.burnetii	GTAG-3		D	CBU_1229	862	190_215	SPYEAQRNTGTESSLPPVFHGTSYRR	ATP-dependent nuclease B subunit
K.pneumoniae	GTAG-3		S	KPK_5277	596	578_588	RPDKVFTPPSG	isocitrate dehydrogenase kinase/phosphatase
S.typhimurium	GTAG-3		D	STM4281	740	581_606	PDGAALIRPTSEKHGRPDKAFTPPSG	formate-dependent nitrite reductase
CGTC elements
R. conorii	CGTC-1		D	RC0249	796	464-496	SFLRKQESIKNYLNVGTKISYDLLDSRFRGND	penicillin-binding p 1C
R. conorii	CGTC-4		S	RC0283	365	170-178	WIPWSNHGMT	tRNA ribosyltransferase-isomerase
R. conorii	CGTC-4		S	RC0355	357	195-203	AIPRLDLGI	multicomponent Na+:H+ antiporter sub. B
R. conorii	CGTC-1		D	RC0378	505	350-378	SFLRKQESSKNLKNKSFIIFLDSRFRRND	monovalent cation/H+ antiporter subunit D
R. conorii	CGTC-1		S	RC0382	433	424-431	SFPRKRES	monovalent cation/H+ antiporter subunit D
R. conorii	CGTC-1		S	RC0483	242	232-240	VIPAKAGI	NADH dehydrogenase sub. C
R. conorii	CGTC-4		S	RC0486	411	56-64	VIPWLDHGI	hypothetical p
R. conorii	CGTC-4		S	RC0550	838	537-545	DTVVKPRYD	homologous to excinuclease ABC, sub. B
R. conorii	CGTC-1		S	RC0550	838	761-769	CYSRESRNP	homologous to excinuclease ABC, sub. B
R. conorii	CGTC-1		S	RC0657	462	146-153	VIPAKAGI	phosphomannomutase
R. conorii	CGTC-4		D	RC0679	602	82-101	AIPRLDRGIQLKMFSIFKLY	hypothetical p
R. conorii	CGTC-4		S	RC0705	360	21-29	DTVAGPRYD	microcin C7 self-immunity p
R. conorii	CGTC-1		S	RC0705	360	235-243	CHSRRSGNP	microcin C7 self-immunity p
R. conorii	CGTC-1		S	RC0725	612	180-187	DSRFCRND	aminopeptidase
R. conorii	CGTC-1		S	RC0773	270	102-108	HSRFRGND	biotin-p ligase
R. conorii	CGTC-1		S	RC0809	245	237-244	VIPAKAGI	hypothetical p
R. conorii	CGTC-1		S	RC0864	639	438-446	CHSRESGDP	excinuclease ABC, C subunit
R. conorii	CGTC-1		S	RC1048	455	447-454	VIPAKAGI	proline/betaine transporter
R. conorii	CGTC-1		S	RC1080	662	26-33	VIPAKAGI	cytochrome c-type biogenesis p ccmF
R. conorii	CGTC-4		S	RC1113	240	228-236	VIPRACSGI	surfeit locus p 1
R. conorii	CGTC-4		S	RC1211	1181	853-861	DTVVKPRCD	dnaE DNA polymerase III subunit alpha
R. conorii	CGTC-4		D	RC1214	548	41-71	VIPWLDHGIQKTTKNTNNISIWILLQTCGMT	ampG p
R. conorii	CGTC-1		S	RC1226	660	541-549	MSFPQKRKS	NADH dehydrogenase sub. L
R. conorii	CGTC-4		S	RC1226	660	557-566	WILRSSRGMT	NADH dehydrogenase sub. L
R. conorii	CGTC-1		S	RC1314	524	109-117	CHSRESGNP	trna-GN7-methyltransferase
R. conorii	CGTC-1		D	RC0332	378	19-56	SFPRKRESFLNKLYKNVVYNFLCFYHFFLDSRFRGND	UDP-N-acetylenolpyruvoylglucosamine reductase
R. conorii	CGTC-1		D	RC1022	315	1-12	MFYWIPAFTGMT	dimethyladenosine transferase
R. conorii	CGTC-1		S	RC1303	426	2-9	DSRLRGND	5-aminolevulinate synthase
S. wittichi	CGTC-1		S	Swit_0562	328	314-321	VMPAEAGI	unknown function p DUF6
S. wittichi	CGTC-1		S	Swit_0596	1096	902-910	WMPAFAGMT	hypothetical p
S. wittichi	CGTC-1		S	Swit_0603	409	192-200	AAPAIAEAM	dihydroorotase
S. wittichi	CGTC-1		S	Swit_0860	308	159-167	RSLGPGRGS	hypothetical p
S. wittichi	CGTC-1		S	Swit_0943	974	224-232	AIAALAAMP	glycine cleavage T p
S. wittichi	CGTC-1		S	Swit_0977	310	303-310	RAPAPAGA	catechol 1,2-dioxygenase
S. wittichi	CGTC-1		S	Swit_1180	326	299-306	VMPAEAGI	transcriptional regulator, LysR family
S. wittichi	CGTC-1		S	Swit_1519	711	93-101	AVAACAAMA	diguanylate cyclase/phosphodiesterase
S. wittichi	CGTC-1		S	Swit_2902	246	167-175	VIAAVAAMM	integral membrane p TerC
S. wittichi	CGTC-1		S	Swit_3578	357	148-156	AIAAGAALS	hypothetical p
S. wittichi	CGTC-1		S	Swit_4291	278	84-92	GIAAEAAM	triphosphoribosyl-dephospho-CoA synthase
S. wittichi	CGTC-1		G	Swit_1119	1196	166-246	SFPRKRESMDGGSLEPERSVTVDSRFRENDGEKREEIFPPSPQRRLGPMSLVTVDGVRVEDDPSPAASCERTDMDPSLRWDD	dnaE2 error-prone DNA polymerase
S. wittichi	CGTC-1		D	Swit_3211	473	454-473	SPRRRPGSRERGDEVEAGAA	histidine kinase
S. wittichi	CGTC-1		S	Swit_2483	359	8-16	RHSGGGRNL	alpha/beta hydrolase fold p
S. wittichi	CGTC-1		S	Swit_2960	176	11-19	RHPGGGRDD	hypothetical p
S. wittichi	CGTC-1		D	Swit_1150	257	1-15	MRQETPEMPASAGMT	GntR domain p
S. wittichi	CGTC-1		D	Swit_2580	202	1-22	MEGGPQEIGCPVTVDSRFRGND	hypothetical p
S. wittichi	CGTC-1		D	Swit_3104	236	1-17	MSIWPRRDMGSCLRRSD	unknown function p DUF159
S. wittichi	CGTC-1		D	Swit_3114	249	1-9	MGPCLRRGD	hypothetical p
S. wittichi	CGTC-1		D	Swit_4596	380	1-9	MDPSLRWGD	cytochrome oxidase assembly
S. wittichi	CGTC-1		D	Swit_4681	275	16-45	RHAGGGRHLGREEIRSRQEPPEIPASAGMT	hypothetical p
S. wittichi	CGTC-1		D	Swit_4867	252	17-49	VIPAKAGISLPFDEQSGERSGKKREIPAFAGMT	hypothetical p
S.alaskensis	CGTC-1		S	Sala_0195	518	503_510	SSRRRPGS	p of unknown function UPF0089
S.alaskensis	CGTC-1		S	Sala_0526	466	86_93	VAPAQAGA	pyruvate dehydrogenase E1 comp
S.alaskensis	CGTC-1		S	Sala_1235	436	180_187	VAPAQAGA	pyruvate dehydrogenase E2 comp
S.alaskensis	CGTC-1		S	Sala_0975	133	46_53	VVPAKAGM	hypothetical p
S.alaskensis	CGTC-1		S	Sala_0527	222	157_165	AAPAFAGAT	hypothetical p
S.alaskensis	CGTC-1		S	Sala_3138	573	152_160	AAPAFAGAT	apolipop N-acyltransferase
S.alaskensis	CGTC-1		S	Sala_0675	166	157_165	AAPAFAGAT	transcriptional regulator, BadM/Rrf2 family
S.alaskensis	CGTC-1		S	Sala_0541	318	169_177	WTPDQVRGD	tRNA pseudouridine synthase B
S.alaskensis	CGTC-1		S	Sala_1968	289	24_31	YSRLRRNE	hypothetical p
S.alaskensis	CGTC-1		S	Sala_2128	200	6_13	DPGLRRDD	carotene hydroxylase
R.palustris	CGTC-3		S	RPE_0348	394	1_9	MAGPSPAMT	chaperone p DnaJ
R.palustris	CGTC-3		S	RPE_0839	141	2_10	DGRVKPGHD	hypothetical p
R.palustris	CGTC-3		D	RPE_1686	149	20_50	VIAGLDPAIHLDDVLVASSFDLDDVLVASSFELDARVKPAHD	hypothetical p
R.palustris	CGTC-3		D	RPE_4344	163	7_40	VIAGLDPAIHLYEAMAIDRGCSFEMDARVKPAHD	hypothetical p
R.palustris	CGTC-3		D	RPE_4821	1012	338_367	VMAGLDPAIHPASQDASSKATNPRVKPAGD	DNA polymerase I
R.palustris	CGTC-3		D	RPE_1827	1153	128_157	PSWPGLSRPSTSSSKAVQVSVDARVKPGHD	dnaE2 error-prone DNA polymerase
R.palustris	CGTC-3		D	RPE_2236	1276	779_808	PSWPGLSRPSTSFDAHGLQDVDARDERGHD	cobaltochelatase, CobN subunit
R.palustris	CGTC-3		S	RPE_2137	846	278_288	SSLPGSTRQSI	UvrD/REP helicase
R.palustris	CGTC-3		D	RPE_2723	730	11_38	SCPGLSRASTPSSTEGKDVDGRDKPGHD	penicillin-binding p 1C
E.litoralis	CGTC-1		S	ELI_02855	304	294_301	RAPAKAGA	rarD p
E.litoralis	CGTC-1		D	ELI_02920	276	191_220	ESLRRQGPQAGKDPHLDDQAARGPRLRGGA	16S ribosomal RNA methyltransferase RsmE
E.litoralis	CGTC-1		D	ELI_03525	362	164_190	RHPREGGDPANLGDHDESQLDPRLRGG	tRNA pseudouridine synthase B
E.litoralis	CGTC-1		D	ELI_05390	1262	175_203	RHPGLDPGSRFSSRTAPEEAGPRLGDRGD	dnaE2 error-prone DNA polymerase
E.litoralis	CGTC-1		D	ELI_05865	742	398_423	VVPAKAGTSLGQSAKTNEIPASAGMT	glycyl-tRNA synthetase beta subunit
E.litoralis	CGTC-1		D	ELI_13550	965	467_488	VTPAEAGVSPGHEQIPASAGMT	isoleucyl-tRNA synthetase
C.burnetii	CGTC-1		S	CBU_0453	186	176_184	VIPACAGMT	fimT p, putative
C.burnetii	CGTC-1		S	CBU_0482	269	15_23	WIPAFVRMT	amino acid ABC transporter
C.burnetii	CGTC-1		S	CBU_1551	228	18_26	RYSRAGGNP	dinucleoside polyphosphate hydrolase
C.burnetii	CGTC-1		S	CBU_1766	816	189_196	GSRLRGND	ferrous iron transport p B
Bradyrh.ORS 278	CGTC-3		S	BRADO0777	355	2_10	DGRVKPGHD	conserved hypothetical p
Bradyrh.ORS 278	CGTC-3		S	BRADO3920	734	30_38	DGRDKPGHD	penicillin-binding p 1C
Bradyrh.ORS 278	CGTC-3		S	BRADO6820	608	283_291	VIAGLDPAI	dipeptide/oligopeptide/nickel ABC transporter
O.carboxidovorans	CGTC-3		S	OCAR_5142	397	2_9	DARGGPAHG	C4-dicarboxylate transporter/malic acid transport p
O.carboxidovorans	CGTC-3		S	OCAR_5169	270	31_40	WMPGTRPGMT	metallophosphoesterase
O.carboxidovorans	CGTC-3		S	OCAR_5244	482	2_10	DARHKAGHD	UDP-N-acetylmuramate-L-alanine ligase
K.olearia	CGTC-2		S	Kole_0441	119	45_54	VILDGRNIEF	anti-sigma-factor antagonist
K.olearia	CGTC-2		S	Kole_1028	991	914_923	RILDFKFAEF	UvrD/REP helicase
Sulfuvorum sp.37	CGTC-2		S	SUN_0187	911	134_142	ELEKHFLDE	exodeoxyribonuclease V subunit beta
Sulfuvorum sp.37	CGTC-2		S	SUN_0512	383	155_163	RHSELVSGS	ferredoxin-like p
S.novella	CGTC-3		D	Snov_2461	373	35_62	VIPGLDPGIHSPFLRHKSVDGRVKPGHD	pyrroline-5-carboxylate reductase
S.novella	CGTC-3		D	Snov_2505	363	302_331	VMPGLDPGIHAAPSARPVQDVDGRVKPGHDDGRVKPGHD	phosphonate metabolism PhnJ
X.autrophicus	CGTC-3		D	Xaut_2344	779	550_585	VMPGLEPGIHAGSIAMRVEDSSRPRGEDGRDEPGHD	excinuclease ABC, C subunit
Wolbachia wr1	CGTC-4		S	WRi_011360	717	151_159	VIPVLDTGI	ComEC/Rec2 family p
P.spadix	CGTC-1		D	DSC_09550	363	260_283	SFRGEAVEPGIQRAGLDSRLRGND	adenine-specific DNA-methyltransferase
H.neapolitanus	CGTC-1		D	Hneap_0221	385	22_58	RNTRYSSFPRKLEPRKINKLDSRIRGNDGFFELPTY	hypothetical p
M.aeruginosavorus	CGTC-1		D	MICA_2230	942	304_325	SIPAKAGIQTGPSMDSRLRGNA	DNA polymerase I family p
C.chlorochromatii	CGTC-1		S	Cag_0178	321	33_40	VIPAKAGI	membrane p
